# Supplementary material for: Influence of the Agricultural Conservation Easement Program wetland practices on winter occupancy of Passerellidae sparrows and avian species richness
Source: PLoS One. 2019 Jan 24;14(1):e0210878. doi: 10.1371/journal.pone.0210878 (PMC6345491; doi:10.1371/journal.pone.0210878)
Supplement: S1 Dataset — Two replicate surveys of detection / non-detection data used in analysis for song sparrows (sosp), swamp sparrows (swsp), dark-eyed juncos (deju) and white-throated sparrows (wtsp) at each point count location during both survey years. (CSV) [file pone.0210878.s003.csv]

point	sosp.1	sosp.2	swsp.1	swsp.2	deju.1	deju.2	wtsp.1	wtsp.2
reference7_pc1	0	0	0	0	0	0	1	0
reference7_pc2	0	0	0	0	0	0	0	0
reference7_pc3	0	0	0	0	0	0	0	0
acep8_pc1	0	0	0	1	0	0	0	0
acep8_pc2	0	0	0	0	0	0	0	0
acep8_pc3	0	0	0	0	0	0	0	0
acep1_pc1	0	0	0	0	0	0	0	0
acep1_pc2	0	0	0	0	0	0	0	0
acep3_pc1	0	0	0	0	0	0	0	0
acep3_pc2	0	0	0	0	0	0	0	0
acep3_pc3	0	0	0	0	0	0	1	0
acep3_pc4	0	0	0	0	1	0	0	0
acep2_pc1	0	0	0	0	0	0	0	0
acep2_pc2	0	0	0	0	0	0	0	0
reference8_pc1	1	0	0	0	1	0	0	0
reference8_pc2	0	0	0	0	0	0	0	0
reference8_pc3	0	0	0	0	0	0	0	0
reference8_pc4	0	0	0	0	0	0	0	0
acep14_pc1	0	0	1	0	1	0	0	0
acep14_pc2	0	0	0	0	0	0	0	0
acep14_pc3	1	0	0	0	1	1	0	0
acep10_pc1	0	0	0	0	0	0	0	0
acep10_pc2	0	0	0	0	0	0	0	0
acep10_pc3	0	0	0	0	0	0	0	0
acep4_pc1	0	0	0	0	0	0	0	0
acep4_pc2	0	1	0	0	0	1	0	0
acep4_pc3	1	0	0	0	0	0	0	0
acep4_pc4	1	0	0	0	0	0	0	0
acep17_pc1	0	0	0	0	0	0	0	0
acep17_pc2	0	0	0	0	0	0	0	0
tho_refpc1	0	0	0	0	0	0	0	0
acep15_pc1	0	0	0	0	0	0	0	0
acep15_pc2	0	0	0	0	0	0	0	0
acep15_pc3	1	0	0	0	1	0	0	0
reference9_pc1	0	0	0	0	0	0	0	0
reference9_pc2	0	0	0	0	0	0	0	0
reference9_pc3	0	0	0	0	0	0	0	0
reference9_pc4	0	0	0	0	0	0	0	0
reference9_pc5	0	0	0	0	0	0	0	0
reference9_pc6	0	0	0	0	0	0	0	0
acep13_pc1	0	0	0	0	1	0	0	0
acep13_pc2	0	0	0	0	0	0	0	0
reference4_pc1	0	0	0	0	0	0	0	0
reference1_pc1	0	0	0	0	1	0	0	0
reference1_pc2	0	0	0	0	0	0	0	0
reference1_pc3	0	0	0	0	0	0	0	0
acep12_pc1	0	0	0	0	0	0	0	0
acep5_pc1	1	0	0	0	0	0	0	1
acep5_pc2	0	0	0	0	0	0	0	0
acep7_pc1	0	0	0	0	0	0	0	0
acep7_pc2	1	0	0	0	0	0	0	0
acep7_pc3	0	0	0	0	0	0	0	0
acep16_pc1	1	0	0	0	0	0	0	0
acep16_pc2	0	0	0	0	0	0	0	0
acep16_pc3	0	0	0	0	0	0	0	0
acep16_pc4	0	0	0	1	0	0	0	0
reference3_pc1	0	0	0	0	0	0	1	0
reference3_pc2	0	0	0	0	0	0	0	0
reference3_pc3	0	0	0	0	0	0	0	0
reference3_pc4	0	0	1	0	0	0	0	0
reference3_pc5	0	0	0	0	0	0	0	0
reference3_pc6	0	0	0	0	0	0	0	0
reference3_pc7	0	0	0	0	0	0	0	0
acep19_pc1	1	0	0	0	0	0	1	0
acep19_pc2	1	0	1	0	0	0	0	0
acep19_pc3	1	0	0	1	0	0	1	0
acep19_pc4	1	1	0	1	0	0	0	0
acep19_pc5	1	1	0	0	0	0	0	0
acep19_pc6	0	0	1	0	0	0	0	0
acep20_pc1	1	0	0	0	0	0	0	0
acep20_pc2	1	0	0	0	0	0	0	0
acep20_pc3	1	0	0	0	0	0	0	0
acep20_pc4	1	0	0	0	0	0	0	0
acep20_pc5	0	0	0	0	0	0	0	0
reference12_pc1	0	1	0	0	0	0	0	0
reference12_pc2	0	0	0	0	0	0	0	0
reference11_pc1	0	0	0	0	0	0	0	0
reference11_pc2	0	0	0	0	0	0	0	0
reference11_pc3	1	0	0	0	0	0	0	0
reference13_pc1	0	0	0	0	0	0	0	0
reference13_pc2	1	0	0	1	0	0	1	0
reference2_pc1	1	0	0	0	1	0	0	1
reference2_pc2	0	0	0	0	0	0	0	0
reference2_pc3	0	0	0	0	0	0	0	0
acep18_pc1	1	0	0	0	0	0	0	0
acep18_pc2	1	0	0	0	0	0	1	0
acep18_pc3	0	0	0	0	0	0	0	0
reference7_pc1	0	0	0	0	0	0	1	0
reference7_pc2	0	0	0	0	0	0	0	0
reference7_pc3	0	0	0	0	1	0	0	0
acep8_pc1	1	1	1	1	0	1	0	0
acep8_pc2	0	0	0	0	0	0	0	0
acep8_pc3	1	0	0	0	1	0	0	0
acep1_pc1	1	0	0	0	0	0	0	0
acep1_pc2	0	0	0	0	0	0	0	0
acep3_pc1	1	0	0	0	0	0	0	0
acep3_pc2	1	0	0	0	0	0	0	0
acep3_pc3	1	1	0	0	1	0	0	0
acep3_pc4	1	0	0	0	0	0	0	0
acep3_pc5	1	0	0	0	0	0	0	0
acep2_pc1	0	0	0	0	0	0	0	0
acep2_pc2	0	0	0	0	0	0	0	0
reference6_pc1	0	0	0	0	0	0	0	0
reference6_pc2	1	0	0	0	0	0	0	0
reference6_pc3	0	0	0	0	0	0	0	0
reference6_pc4	0	0	0	0	0	0	0	0
reference6_pc5	0	0	0	0	0	0	0	0
reference8_pc1	1	0	1	0	0	0	0	0
reference8_pc2	0	1	0	1	0	0	0	0
reference8_pc3	0	0	0	0	1	0	0	0
reference8_pc4	0	0	0	0	0	0	0	0
reference8_pc5	0	0	0	0	0	0	0	0
acep14_pc1	1	0	0	0	0	0	0	0
acep14_pc2	1	0	0	0	0	0	0	0
acep14_pc3	0	0	0	0	0	0	0	0
acep14_pc4	0	0	0	0	0	0	1	0
acep14_pc5	0	0	0	0	0	0	0	0
acep10_pc1	0	0	0	0	0	0	0	0
acep10_pc2	0	0	0	0	0	0	0	0
acep10_pc3	0	0	0	0	0	0	0	0
acep10_pc4	0	0	0	0	0	0	0	0
acep10_pc5	0	0	0	0	0	0	0	0
acep6_pc1	1	0	0	0	0	0	0	0
acep4_pc1	1	0	0	0	0	0	0	0
acep4_pc2	0	1	0	0	0	0	0	0
acep4_pc3	1	1	0	0	0	0	0	0
acep4_pc4	0	0	0	0	0	0	0	0
acep17_pc1	0	0	0	0	0	0	0	0
acep17_pc2	0	0	0	0	0	0	0	0
reference10_pc1	1	0	0	0	0	0	0	0
acep15_pc1	0	0	0	0	0	0	0	0
acep15_pc2	0	0	0	0	0	0	1	0
acep15_pc3	0	1	0	0	0	0	0	0
reference9_pc1	0	0	0	0	0	0	0	0
reference9_pc2	0	0	0	0	0	0	0	0
reference9_pc3	0	0	0	0	0	0	0	0
reference9_pc4	0	0	0	0	0	0	0	0
reference9_pc5	0	0	0	0	0	0	0	0
reference9_pc6	0	0	0	0	0	0	0	0
acep13_pc1	0	0	0	0	0	0	0	0
acep13_pc2	0	0	0	0	0	0	0	0
reference4_pc1	0	0	0	0	0	0	0	0
reference1_pc1	0	0	0	0	0	0	0	0
reference1_pc2	0	0	0	0	0	0	0	0
reference1_pc3	1	0	0	0	0	0	0	0
acep12_pc1	1	0	0	0	0	0	0	0
acep5_pc1	0	1	0	0	0	0	0	0
acep5_pc2	0	0	0	0	0	0	0	1
acep5_pc3	0	0	0	0	0	0	0	0
acep7_pc1	0	1	0	0	0	0	0	0
acep7_pc2	0	0	0	0	0	0	0	0
acep7_pc3	0	0	0	0	0	0	0	0
acep7_pc4	0	0	0	0	0	0	0	0
acep16_pc1	0	0	0	0	0	0	0	0
acep16_pc2	0	0	0	0	0	0	0	0
acep16_pc3	0	0	0	0	0	0	0	0
acep16_pc4	0	0	0	0	0	1	0	0
acep16_pc5	0	1	0	0	0	0	0	0
acep16_pc6	0	1	0	1	0	0	0	0
acep16_pc7	0	1	0	1	0	0	0	0
reference3_pc1	0	0	0	0	0	0	0	1
reference3_pc2	0	0	0	0	0	0	0	0
reference3_pc3	0	0	0	0	0	0	0	0
reference3_pc4	1	0	0	0	0	0	0	0
reference3_pc5	0	0	0	0	0	0	0	0
reference3_pc6	0	1	0	0	0	0	0	0
reference3_pc7	0	1	0	0	0	0	0	0
acep19_pc1	1	1	0	0	0	0	0	0
acep19_pc2	0	1	0	0	0	0	0	0
acep19_pc3	0	1	0	0	0	0	0	0
acep19_pc4	0	0	0	0	0	0	0	0
acep19_pc5	1	1	0	0	0	0	0	0
acep19_pc6	1	0	0	1	0	0	0	0
acep19_pc7	0	0	1	0	0	0	0	0
acep19_pc8	0	1	0	0	0	0	0	0
acep19_pc9	0	1	0	0	0	0	0	0
acep20_pc1	0	0	0	0	0	0	0	0
acep20_pc2	0	0	0	0	0	0	0	0
acep20_pc3	1	0	0	0	0	0	0	1
acep20_pc4	0	0	0	0	0	0	0	1
acep20_pc5	1	1	0	0	0	0	0	0
reference12_pc1	0	0	0	0	0	0	0	0
reference12_pc2	0	1	0	0	0	0	0	0
reference11_pc1	1	0	0	0	0	0	0	0
reference11_pc2	0	0	0	0	0	0	0	0
reference11_pc3	0	0	0	0	0	0	0	0
reference13_pc1	0	1	0	0	0	0	1	0
reference13_pc2	1	0	0	0	0	0	0	0
reference13_pc3	0	0	0	0	0	0	0	0
reference13_pc4	0	0	0	0	0	0	0	1
reference2_pc1	0	0	0	0	0	0	0	0
reference2_pc2	0	0	0	0	0	0	0	0
reference2_pc3	1	0	0	0	0	0	0	0
reference2_pc4	0	1	0	0	0	0	0	0
acep18_pc1	0	1	0	0	0	0	0	0
acep18_pc2	0	1	0	0	0	0	0	0
acep18_pc3	0	0	0	0	0	0	0	0
