# Supplementary material for: Influence of the Agricultural Conservation Easement Program wetland practices on winter occupancy of Passerellidae sparrows and avian species richness
Source: PLoS One. 2019 Jan 24;14(1):e0210878. doi: 10.1371/journal.pone.0210878 (PMC6345491; doi:10.1371/journal.pone.0210878)
Supplement: S2 Dataset — Two replicate surveys of occupancy covariates collected at each point count location during both survey years. Occupancy covariates include wetland type (ACEP or reference), survey year (year), wetland size in ha (size), categorical herbaceous coverage at the 1x1 m scale (herb), categorical shrub coverage at the 1x1 m scale (shrub1), categorical bare-ground coverage at the 1x1 m scale (bareground), categorical woody vegetation coverage at the 1x1 m scale (woody), categorical water coverage at the 1x1 m scale (water), and categorical shrub coverage at the 5x5 m scale (shrub 5). (CSV) [file pone.0210878.s004.csv]

point	type	year	size	herb	shrub1	bareground	woody	water	shrub5
reference7_pc1	reference	0	3.44387786	3	1	1	0	0	2
reference7_pc2	reference	0	3.44387786	3	1	1	0	0	2
reference7_pc3	reference	0	3.44387786	2	2	1	0	1	2
acep8_pc1	acep	0	6.1107586	3	1	1	0	1	1
acep8_pc2	acep	0	6.1107586	3	1	1	0	0	1
acep8_pc3	acep	0	6.1107586	2	1	2	0	0	1
acep1_pc1	acep	0	4.24110928	2	1	2	0	0	2
acep1_pc2	acep	0	4.24110928	1	1	2	0	0	1
acep3_pc1	acep	0	3.2172537	3	1	2	0	1	1
acep3_pc2	acep	0	3.2172537	1	1	2	0	0	3
acep3_pc3	acep	0	3.2172537	1	1	2	0	0	2
acep3_pc4	acep	0	3.2172537	1	2	1	0	0	3
acep2_pc1	acep	0	1.318466988	3	1	1	0	0	1
acep2_pc2	acep	0	1.318466988	3	1	1	0	0	1
reference8_pc1	reference	0	6.6975533	1	1	2	0	0	2
reference8_pc2	reference	0	6.6975533	1	1	2	0	0	2
reference8_pc3	reference	0	6.6975533	1	1	1	0	0	2
reference8_pc4	reference	0	6.6975533	1	1	2	0	0	2
acep14_pc1	acep	0	6.0298214	1	1	2	0	1	3
acep14_pc2	acep	0	6.0298214	1	1	2	0	1	2
acep14_pc3	acep	0	6.0298214	1	2	2	0	0	3
acep10_pc1	acep	0	27.95166202	1	1	2	0	0	1
acep10_pc2	acep	0	27.95166202	2	1	2	0	0	2
acep10_pc3	acep	0	27.95166202	2	1	2	0	0	2
acep4_pc1	acep	0	1.82918072	3	1	1	0	0	1
acep4_pc2	acep	0	1.82918072	2	1	2	1	0	1
acep4_pc3	acep	0	1.82918072	3	1	1	1	0	1
acep4_pc4	acep	0	1.82918072	3	1	1	0	0	2
acep17_pc1	acep	0	3.6826426	3	1	1	0	0	1
acep17_pc2	acep	0	3.6826426	3	1	1	0	0	2
tho_refpc1	reference	0	0.9510121	2	1	2	0	0	2
acep15_pc1	acep	0	0.9105435	3	1	1	0	0	1
acep15_pc2	acep	0	0.9105435	3	1	1	0	0	1
acep15_pc3	acep	0	0.9105435	3	1	1	0	0	2
reference9_pc1	reference	0	14.2651815	1	1	2	0	0	1
reference9_pc2	reference	0	14.2651815	1	1	2	1	0	2
reference9_pc3	reference	0	14.2651815	1	2	2	0	0	2
reference9_pc4	reference	0	14.2651815	1	2	2	0	0	3
reference9_pc5	reference	0	14.2651815	1	1	2	0	0	2
reference9_pc6	reference	0	14.2651815	1	2	2	0	0	2
acep13_pc1	acep	0	1.40830728	2	2	1	0	0	2
acep13_pc2	acep	0	1.40830728	3	1	1	0	0	2
reference4_pc1	reference	0	0.27923334	1	2	1	0	0	3
reference1_pc1	reference	0	4.54057692	2	1	1	0	0	3
reference1_pc2	reference	0	4.54057692	2	2	1	1	0	3
reference1_pc3	reference	0	4.54057692	1	2	1	1	0	3
acep12_pc1	acep	0	1.72800922	3	1	1	1	1	1
acep5_pc1	acep	0	3.87689188	3	1	1	0	1	1
acep5_pc2	acep	0	3.87689188	3	1	1	1	0	1
acep7_pc1	acep	0	6.58019436	3	1	1	0	1	1
acep7_pc2	acep	0	6.58019436	3	1	1	0	0	1
acep7_pc3	acep	0	6.58019436	2	1	1	1	0	1
acep16_pc1	acep	0	16.76209412	1	2	1	0	0	2
acep16_pc2	acep	0	16.76209412	1	1	2	0	0	2
acep16_pc3	acep	0	16.76209412	1	1	2	0	0	1
acep16_pc4	acep	0	16.76209412	1	2	2	0	0	2
reference3_pc1	reference	0	25.17956292	2	1	1	1	1	2
reference3_pc2	reference	0	25.17956292	3	1	1	0	1	1
reference3_pc3	reference	0	25.17956292	1	1	2	0	0	1
reference3_pc4	reference	0	25.17956292	3	1	1	0	0	1
reference3_pc5	reference	0	25.17956292	3	1	1	0	0	1
reference3_pc6	reference	0	25.17956292	2	1	1	0	0	1
reference3_pc7	reference	0	25.17956292	3	1	1	0	0	2
acep19_pc1	acep	0	32.37488	3	1	1	0	1	1
acep19_pc2	acep	0	32.37488	2	1	1	0	1	1
acep19_pc3	acep	0	32.37488	2	1	1	0	1	2
acep19_pc4	acep	0	32.37488	3	1	1	0	0	1
acep19_pc5	acep	0	32.37488	3	1	1	0	0	1
acep19_pc6	acep	0	32.37488	3	1	1	0	0	2
acep20_pc1	acep	0	3.83237642	2	1	2	0	0	1
acep20_pc2	acep	0	3.83237642	3	1	1	0	0	1
acep20_pc3	acep	0	3.83237642	3	1	1	0	0	1
acep20_pc4	acep	0	3.83237642	1	2	1	0	0	3
acep20_pc5	acep	0	3.83237642	2	2	1	0	0	2
reference12_pc1	reference	0	2.90564548	1	1	2	0	0	3
reference12_pc2	reference	0	2.90564548	1	1	2	0	0	3
reference11_pc1	reference	0	7.5271596	2	1	1	0	1	2
reference11_pc2	reference	0	7.5271596	2	1	1	0	1	1
reference11_pc3	reference	0	7.5271596	3	1	1	0	1	2
reference13_pc1	reference	0	6.8391934	3	1	1	0	0	3
reference13_pc2	reference	0	6.8391934	3	1	1	0	0	3
reference2_pc1	reference	0	7.23173882	1	1	2	1	1	2
reference2_pc2	reference	0	7.23173882	1	1	2	0	0	2
reference2_pc3	reference	0	7.23173882	1	1	2	0	0	3
acep18_pc1	acep	0	4.249203	3	1	1	0	0	1
acep18_pc2	acep	0	4.249203	3	1	2	0	0	1
acep18_pc3	acep	0	4.249203	2	2	2	0	0	1
reference7_pc1	reference	1	3.44387786	3	1	1	0	0	2
reference7_pc2	reference	1	3.44387786	3	2	1	0	1	2
reference7_pc3	reference	1	3.44387786	3	1	1	0	0	2
acep8_pc1	acep	1	6.1107586	3	1	1	0	0	2
acep8_pc2	acep	1	6.1107586	3	1	1	0	0	2
acep8_pc3	acep	1	6.1107586	1	1	2	0	0	1
acep1_pc1	acep	1	4.24110928	3	1	1	1	0	3
acep1_pc2	acep	1	4.24110928	1	2	1	1	0	3
acep3_pc1	acep	1	3.2172537	3	1	1	0	0	1
acep3_pc2	acep	1	3.2172537	3	1	1	0	0	2
acep3_pc3	acep	1	3.2172537	3	1	1	0	0	1
acep3_pc4	acep	1	3.2172537	1	2	1	0	0	3
acep3_pc5	acep	1	3.2172537	2	1	1	1	0	2
acep2_pc1	acep	1	1.318466988	3	1	1	0	0	1
acep2_pc2	acep	1	1.318466988	3	1	1	0	0	1
reference6_pc1	reference	1	25.68946728	3	1	1	0	0	1
reference6_pc2	reference	1	25.68946728	3	1	1	1	0	1
reference6_pc3	reference	1	25.68946728	3	1	1	0	0	2
reference6_pc4	reference	1	25.68946728	3	1	1	0	0	2
reference6_pc5	reference	1	25.68946728	3	1	1	0	0	1
reference8_pc1	reference	1	6.6975533	3	1	1	1	0	2
reference8_pc2	reference	1	6.6975533	3	1	1	0	0	2
reference8_pc3	reference	1	6.6975533	3	2	1	0	0	2
reference8_pc4	reference	1	6.6975533	3	2	2	0	0	2
reference8_pc5	reference	1	6.6975533	1	2	1	0	0	3
acep14_pc1	acep	1	6.0298214	3	1	1	0	0	2
acep14_pc2	acep	1	6.0298214	2	2	1	1	0	3
acep14_pc3	acep	1	6.0298214	2	2	1	0	0	3
acep14_pc4	acep	1	6.0298214	2	2	1	0	0	3
acep14_pc5	acep	1	6.0298214	2	2	2	0	1	3
acep10_pc1	acep	1	27.95166202	2	2	1	0	0	2
acep10_pc2	acep	1	27.95166202	2	2	1	0	0	3
acep10_pc3	acep	1	27.95166202	2	2	2	1	0	2
acep10_pc4	acep	1	27.95166202	1	1	2	1	0	1
acep10_pc5	acep	1	27.95166202	1	2	1	0	1	2
acep6_pc1	acep	1	18.58318112	3	1	1	0	0	3
acep4_pc1	acep	1	1.82918072	3	1	1	0	0	1
acep4_pc2	acep	1	1.82918072	3	1	1	1	0	1
acep4_pc3	acep	1	1.82918072	3	1	1	1	0	1
acep4_pc4	acep	1	1.82918072	3	1	1	0	0	1
acep17_pc1	acep	1	3.6826426	3	1	1	0	0	1
acep17_pc2	acep	1	3.6826426	3	1	1	0	0	2
reference10_pc1	reference	1	0.9510121	3	1	1	0	1	1
acep15_pc1	acep	1	0.9105435	3	1	1	0	1	1
acep15_pc2	acep	1	0.9105435	3	1	1	0	0	1
acep15_pc3	acep	1	0.9105435	3	1	1	0	0	2
reference9_pc1	reference	1	14.2651815	2	1	2	1	0	2
reference9_pc2	reference	1	14.2651815	3	1	2	1	0	2
reference9_pc3	reference	1	14.2651815	2	2	2	0	0	2
reference9_pc4	reference	1	14.2651815	2	2	1	0	0	3
reference9_pc5	reference	1	14.2651815	2	1	1	0	0	3
reference9_pc6	reference	1	14.2651815	2	1	1	0	0	3
acep13_pc1	acep	1	1.40830728	2	2	1	0	0	2
acep13_pc2	acep	1	1.40830728	3	1	1	0	0	2
reference4_pc1	reference	1	0.27923334	1	2	1	0	0	3
reference1_pc1	reference	1	4.54057692	2	2	1	0	0	3
reference1_pc2	reference	1	4.54057692	2	1	1	0	0	3
reference1_pc3	reference	1	4.54057692	2	2	1	0	0	3
acep12_pc1	acep	1	1.72800922	3	1	1	0	1	1
acep5_pc1	acep	1	3.87689188	2	1	1	0	1	1
acep5_pc2	acep	1	3.87689188	3	1	1	0	0	1
acep5_pc3	acep	1	3.87689188	1	1	2	1	0	1
acep7_pc1	acep	1	6.58019436	3	1	1	0	1	2
acep7_pc2	acep	1	6.58019436	3	1	1	0	0	1
acep7_pc3	acep	1	6.58019436	3	1	1	0	0	2
acep7_pc4	acep	1	6.58019436	1	2	2	1	0	1
acep16_pc1	acep	1	16.76209412	3	1	1	0	0	3
acep16_pc2	acep	1	16.76209412	2	2	2	0	0	3
acep16_pc3	acep	1	16.76209412	1	1	2	0	0	2
acep16_pc4	acep	1	16.76209412	2	2	1	0	0	3
acep16_pc5	acep	1	16.76209412	3	1	1	0	0	1
acep16_pc6	acep	1	16.76209412	3	1	1	0	0	1
acep16_pc7	acep	1	16.76209412	3	1	1	0	0	1
reference3_pc1	reference	1	25.17956292	2	1	1	1	1	2
reference3_pc2	reference	1	25.17956292	3	1	1	0	1	1
reference3_pc3	reference	1	25.17956292	3	1	1	0	0	1
reference3_pc4	reference	1	25.17956292	3	1	1	0	0	1
reference3_pc5	reference	1	25.17956292	3	1	1	0	0	1
reference3_pc6	reference	1	25.17956292	2	1	1	0	0	1
reference3_pc7	reference	1	25.17956292	3	1	1	0	0	2
acep19_pc1	acep	1	32.37488	3	1	1	0	0	2
acep19_pc2	acep	1	32.37488	3	1	1	0	0	1
acep19_pc3	acep	1	32.37488	3	1	1	0	0	1
acep19_pc4	acep	1	32.37488	3	1	1	0	1	2
acep19_pc5	acep	1	32.37488	3	1	1	0	0	1
acep19_pc6	acep	1	32.37488	3	1	1	0	0	1
acep19_pc7	acep	1	32.37488	3	1	1	0	0	2
acep19_pc8	acep	1	32.37488	3	1	1	0	0	1
acep19_pc9	acep	1	32.37488	3	1	1	0	0	1
acep20_pc1	acep	1	3.83237642	3	1	1	0	0	1
acep20_pc2	acep	1	3.83237642	3	1	1	0	0	1
acep20_pc3	acep	1	3.83237642	2	2	1	0	0	3
acep20_pc4	acep	1	3.83237642	3	1	1	0	0	3
acep20_pc5	acep	1	3.83237642	2	2	1	0	0	3
reference12_pc1	reference	1	2.90564548	2	1	2	0	0	2
reference12_pc2	reference	1	2.90564548	1	1	2	0	0	2
reference11_pc1	reference	1	7.5271596	3	1	1	0	0	1
reference11_pc2	reference	1	7.5271596	3	1	1	0	0	1
reference11_pc3	reference	1	7.5271596	3	1	1	0	0	1
reference13_pc1	reference	1	6.8391934	2	1	2	0	1	3
reference13_pc2	reference	1	6.8391934	2	2	2	0	0	3
reference13_pc3	reference	1	6.8391934	3	1	1	0	0	2
reference13_pc4	reference	1	6.8391934	2	2	1	0	0	3
reference2_pc1	reference	1	7.23173882	1	1	2	1	1	2
reference2_pc2	reference	1	7.23173882	2	2	1	0	0	3
reference2_pc3	reference	1	7.23173882	2	2	2	0	0	3
reference2_pc4	reference	1	7.23173882	3	1	1	0	0	2
acep18_pc1	acep	1	4.249203	3	1	1	0	0	1
acep18_pc2	acep	1	4.249203	3	1	1	0	0	2
acep18_pc3	acep	1	4.249203	2	2	1	0	0	2
