# Supplementary material for: Influence of the Agricultural Conservation Easement Program wetland practices on winter occupancy of Passerellidae sparrows and avian species richness
Source: PLoS One. 2019 Jan 24;14(1):e0210878. doi: 10.1371/journal.pone.0210878 (PMC6345491; doi:10.1371/journal.pone.0210878)
Supplement: S3 Dataset — Two replicate surveys of detection covariates collected during each survey occasion at each point count during both survey years. Detection covariates include time of day (time), sky condition (sky), wind speed (wind), temperature (temp), noise disturbance (dist), and day of year (day). (CSV) [file pone.0210878.s005.csv]

point	time.1	time.2	sky.1	sky.2	wind.1	wind.2	temp.1	temp.2	dist.1	dist.2	day.1	day.2
reference7_pc1	13.17	13.68	0	0	1.1	0.7	-1.666666667	11.66666667	47	39.5	38	82
reference7_pc2	12.97	13.88	0	0	4.5	0.3	-1.666666667	11.66666667	45	39	38	82
reference7_pc3	12.75	14.1	0	0	2.3	0.6	-1.666666667	11.66666667	50	39.5	38	82
acep8_pc1	10.38	8.92	0	0	0.9	0	0	5	37	39	38	82
acep8_pc2	10.67	9.13	0	0	1.7	0	0	5	44	39	38	82
acep8_pc3	10.92	9.35	0	0	0.4	0	0	5	38	39	38	82
acep1_pc1	11.9	9.82	0	0	0.3	0.2	-2.777777778	-6.111111111	40	39	40	96
acep1_pc2	12.13	10.08	0	0	0.7	0.2	-2.777777778	-6.111111111	36.5	39	40	96
acep3_pc1	8.9	11.55	0	0	0	0.8	0	11.11111111	35	37	8	74
acep3_pc2	9.27	11.78	0	0	0	0.9	0	11.11111111	35	36	8	74
acep3_pc3	9.63	12.03	0	0	0	0.2	0	11.11111111	35	37	8	74
acep3_pc4	10.17	12.27	0	0	0	0	0	11.11111111	35	37.5	8	74
acep2_pc1	11.03	13.37	1	0	0.8	0.8	-3.333333333	11.11111111	37	36.5	39	74
acep2_pc2	11.25	13.62	1	0	1.5	0.8	-3.333333333	11.11111111	38	36	39	74
reference8_pc1	10.45	11.53	1	1	2	0.4	-5	-7.777777778	41	39	20	102
reference8_pc2	10.72	11.73	1	1	2	0.8	-5	-7.777777778	43.5	39.5	20	102
reference8_pc3	10.95	11.97	1	1	3	0.6	-5	-7.777777778	45	39.5	20	102
reference8_pc4	11.18	12.2	1	1	3	0.3	-5	-7.777777778	45.5	39	20	102
acep14_pc1	13.62	8.67	1	0	2	0.2	-1	-12.22222222	39.5	39.5	20	102
acep14_pc2	14.02	9.05	1	0	2	0.1	-1	-12.22222222	39.5	40	20	102
acep14_pc3	14.45	9.37	1	0	2	0.1	-1	-12.22222222	38	39.5	20	102
acep10_pc1	13.2	10.05	0	1	1	0.3	13	1.111111111	37	37	17	76
acep10_pc2	13.43	10.78	0	1	1	0	13	1.111111111	37	37.5	17	76
acep10_pc3	13.7	11.35	0	1	1	0.4	13	1.111111111	42	37.5	17	76
acep4_pc1	9.45	14.02	1	1	2	0	7	-8.333333333	35	39	4	46
acep4_pc2	9.87	13.8	1	1	2	0	7	-8.333333333	35	39	4	46
acep4_pc3	10.3	13.55	1	1	2	0	7	-8.333333333	35	38.5	4	46
acep4_pc4	10.72	13.33	0	1	2	0	7	-8.333333333	35	39	4	46
acep17_pc1	11.37	12.57	0	1	0.5	0.8	11	-8.333333333	36	38.5	4	46
acep17_pc2	11.77	12.82	0	1	0.5	0.3	11	-8.333333333	36	38.5	4	46
tho_refpc1	13.42	10.1	0	1	2	0.4	12	-10	36	39	4	46
acep15_pc1	12.88	12.78	0	1	0.4	0.9	8.888888889	2.222222222	38.5	39.5	37	95
acep15_pc2	13.12	1	0	1	0.5	0.6	8.888888889	2.222222222	36	39.5	37	95
acep15_pc3	13.35	1.22	0	1	0	0.3	8.888888889	2.222222222	36.5	39.5	37	95
reference9_pc1	10.48	8.93	0	0	0	0.5	0	-8.333333333	35.5	39	37	95
reference9_pc2	10.25	9.18	0	0	1.1	0.8	0	-8.333333333	35.5	41	37	95
reference9_pc3	10	9.48	0	0	0.9	0.9	0	-8.333333333	40	39.5	37	95
reference9_pc4	10.72	9.72	0	0	0.8	0.6	0	-8.333333333	36	39	37	95
reference9_pc5	10.95	10.07	0	0	1.6	0.3	0	-8.333333333	42	39	37	95
reference9_pc6	11.17	10.35	0	0	0.6	1.2	0	-8.333333333	39	40	37	95
acep13_pc1	8.75	13.68	1	1	0	0.3	2	13.33333333	36	39	32	81
acep13_pc2	8.98	13.9	1	1	0	0.1	2	13.33333333	36	39.5	32	81
reference4_pc1	11.15	11.62	1	1	1	0	1	11.66666667	36	39	32	81
reference1_pc1	11.82	10.57	1	1	1	0.3	1	11.11111111	38	37	32	81
reference1_pc2	12.12	10.82	1	1	1	0.2	1	11.11111111	39	38	32	81
reference1_pc3	12.37	11.07	1	1	1	0	1	11.11111111	40	37.5	32	81
acep12_pc1	10.38	9.88	0	1	1	0.3	13	-2.222222222	35	39.5	15	75
acep5_pc1	10.73	10.2	0	1	1	0.2	13	-2.222222222	35	39.5	15	75
acep5_pc2	10.97	10.45	0	1	1	0.3	13	-2.222222222	35	39	15	75
acep7_pc1	12.92	11.93	0	1	1	0	13	0	35	35	15	75
acep7_pc2	12.33	12.33	0	1	1	0	13	0	35	36	15	75
acep7_pc3	12.57	12.55	0	1	1	0	13	0	35	36.5	15	75
acep16_pc1	10.27	14.38	0	1	3	0.2	10	1.111111111	43	39	11	75
acep16_pc2	10.67	14.6	0	1	2	0.2	10	1.111111111	43	40	11	75
acep16_pc3	11.12	14.8	0	1	3	0.2	10	1.111111111	43	40	11	75
acep16_pc4	11.67	15.05	0	1	3	0	10	1.111111111	43	39	11	75
reference3_pc1	10.55	9.42	1	1	1	0.7	6	-1.111111111	42	39	33	90
reference3_pc2	10.8	9.7	1	1	1	0.6	6	-1.111111111	44	39	33	90
reference3_pc3	11.02	9.98	1	1	2	1.3	6	-1.111111111	41	39.5	33	90
reference3_pc4	11.23	10.25	1	1	1	0.8	6	-1.111111111	40	39.5	33	90
reference3_pc5	11.45	10.55	1	1	2	0.4	6	-1.111111111	42	39.5	33	90
reference3_pc6	11.67	10.8	1	1	2	0.9	6	-1.111111111	41.5	39.5	33	90
reference3_pc7	11.88	11.03	1	1	2	1.9	6	-1.111111111	42	39.5	33	90
acep19_pc1	8.65	12.27	0	1	0	1.8	1	11.11111111	35	43	5	47
acep19_pc2	9.1	12.78	0	1	0	1.2	1	11.11111111	35	41	5	47
acep19_pc3	9.33	13.07	0	1	0	0.3	1	11.11111111	35	51	5	47
acep19_pc4	9.6	13.37	0	1	0	0.7	1	11.11111111	43	67	5	47
acep19_pc5	9.9	13.58	0	1	0	0.3	1	11.11111111	43	60	5	47
acep19_pc6	10.2	13.8	0	1	0	0.3	1	11.11111111	43	53	5	47
acep20_pc1	12.3	11.95	0	0	1	0.3	11.11	2.222222222	35	35.5	1	50
acep20_pc2	12.75	12.17	0	0	0	0.3	11.11	2.222222222	35	35	1	50
acep20_pc3	13.53	13.05	0	0	2	1.3	11.11	2.222222222	35	39.5	1	50
acep20_pc4	14.05	12.8	0	0	2	0.8	11.11	2.222222222	35	39	1	50
acep20_pc5	14.45	12.58	0	0	1	0.4	11.11	2.222222222	35	38.5	1	50
reference12_pc1	12.57	9.95	0	1	0	0.9	11	7.777777778	0	48.5	5	47
reference12_pc2	12.8	10.18	0	1	0	0	11	7.777777778	0	43	5	47
reference11_pc1	9.63	7.8	1	1	0	0.5	3.333333333	-2.222222222	37	41	34	89
reference11_pc2	10.15	8.03	1	1	0	0.5	3.333333333	-2.222222222	37	41.5	34	89
reference11_pc3	10.45	8.27	1	1	0	0.8	3.333333333	-2.222222222	39	41.5	34	89
reference13_pc1	11.3	11.67	0	1	0	0.8	11	11.11111111	1	38.5	5	47
reference13_pc2	11.57	11.45	0	1	1	0.3	11	11.11111111	1	40	5	47
reference2_pc1	11.95	10.05	1	1	0	0.3	3.333333333	-1.111111111	39.5	39	34	89
reference2_pc2	12.22	10.28	1	1	0	0.5	3.333333333	-1.111111111	39	39.5	34	89
reference2_pc3	12.47	10.55	1	1	1	0.5	3.333333333	-1.111111111	38	39	34	89
acep18_pc1	9.32	9.82	1	0	2	0	11.11	-6.111111111	43	42	1	50
acep18_pc2	9.93	10.07	1	0	2	0	11.11	-6.111111111	43	40	1	50
acep18_pc3	10.27	10.33	1	0	2	0	11.11	-6.111111111	43	43.5	1	50
reference7_pc1	8.67	7.82	1	0	0	2.5	12.77777778	-6.111111111	39	47	3	36
reference7_pc2	8.43	8.03	1	0	0	2.8	12.77777778	-6.111111111	39	48	3	36
reference7_pc3	8.2	8.25	1	0	0	2.7	12.77777778	-6.111111111	39	48	3	36
acep8_pc1	11.43	9.83	1	1	0	0	17.77777778	0	37	38	3	36
acep8_pc2	11.67	10.08	1	1	0.7	0	17.77777778	0	37	36.5	3	36
acep8_pc3	11.9	10.3	1	1	0.9	0	17.77777778	0	36	36	3	36
acep1_pc1	9.17	9.22	1	1	0	0.1	13.88888889	-1.666666667	39	36	4	37
acep1_pc2	9.5	9.45	1	1	0	0	13.88888889	-1.666666667	42	36	4	37
acep3_pc1	11.75	11.28	1	0	0.7	1.7	12.22222222	2.777777778	43	39	4	37
acep3_pc2	12	11.52	1	0	0	2.1	12.22222222	2.777777778	40	42	4	37
acep3_pc3	12.27	11.73	1	0	0.4	0.6	12.22222222	2.777777778	43	39	4	37
acep3_pc4	12.55	11.98	1	0	0.1	1.6	12.22222222	2.777777778	40	41	4	37
acep3_pc5	12.8	12.22	1	0	0.1	1.8	12.22222222	2.777777778	42	40	4	37
acep2_pc1	13.47	12.85	1	1	0.3	1	12.22222222	2.777777778	39	39	4	37
acep2_pc2	13.73	13.07	1	1	0.3	1.6	12.22222222	2.777777778	39	42	4	37
reference6_pc1	8.7	8.28	1	1	0.1	0.1	11.11111111	-2.222222222	37	36.5	5	39
reference6_pc2	8.92	8.52	1	1	0	0	11.11111111	-2.222222222	39	36.5	5	39
reference6_pc3	9.15	8.73	1	1	0.2	0	11.11111111	-2.222222222	36	38	5	39
reference6_pc4	9.37	8.97	1	1	0.4	0	11.11111111	-2.222222222	37	36.5	5	39
reference6_pc5	9.6	9.2	1	1	0	0	11.11111111	-2.222222222	39	36.5	5	39
reference8_pc1	8.98	7.77	1	1	0.4	0	13.33333333	-6.111111111	42	36	6	38
reference8_pc2	9.23	7.98	1	1	0.1	0	13.33333333	-6.111111111	44	36	6	38
reference8_pc3	9.5	8.22	1	1	0	0	13.33333333	-6.111111111	44	36	6	38
reference8_pc4	9.77	8.45	1	1	0	0.3	13.33333333	-6.111111111	44	36	6	38
reference8_pc5	10	8.68	1	1	0	0	13.33333333	-6.111111111	45	36	6	38
acep14_pc1	11.58	10.05	1	1	0.1	0	15.55555556	-2.777777778	39	36.5	6	38
acep14_pc2	11.92	10.28	1	1	0	0	15.55555556	-2.777777778	39	36	6	38
acep14_pc3	12.25	10.57	1	1	0	0	15.55555556	-2.777777778	40	36	6	38
acep14_pc4	12.55	10.8	1	1	0	0.1	15.55555556	-2.777777778	40	36	6	38
acep14_pc5	12.8	11.03	1	1	0	0.2	15.55555556	-2.777777778	42	36	6	38
acep10_pc1	7.9	11.82	0	1	0	0.1	0.555555556	-1.111111111	42	38	10	39
acep10_pc2	8.15	11.58	1	1	0.4	0.1	0.555555556	-1.111111111	40	38	10	39
acep10_pc3	8.42	11.35	1	1	0.8	0.3	0.555555556	-1.111111111	43	37.5	10	39
acep10_pc4	8.68	11.12	1	1	0.7	0.7	0.555555556	-1.111111111	43	38	10	39
acep10_pc5	8.95	10.9	1	1	0.7	0.2	0.555555556	-1.111111111	40	38	10	39
acep6_pc1	9.2	10.68	1	1	1	0	0.555555556	-1.111111111	43	38	10	39
acep4_pc1	7.73	8.68	0	1	0	0.2	-7.222222222	-3.333333333	40	37	11	40
acep4_pc2	7.5	8.47	0	1	0	0.2	-7.222222222	-3.333333333	40	37	11	40
acep4_pc3	7.23	8.23	0	1	0	0.4	-7.222222222	-3.333333333	40	37	11	40
acep4_pc4	6.98	8.02	0	1	0	0	-7.222222222	-3.333333333	40	37	11	40
acep17_pc1	8.27	8.97	0	1	0	0.2	-7.222222222	-3.333333333	40	37	11	40
acep17_pc2	8.52	9.18	0	1	0	0.2	-7.222222222	-3.333333333	40	37	11	40
reference10_pc1	12.9	10.48	0	1	0	0.5	8.333333333	-2.777777778	42	37	11	40
acep15_pc1	7.22	11.32	0	0	0.6	0.3	-0.555555556	5.555555556	48	37	12	41
acep15_pc2	7.43	11.1	0	0	0.4	0	-0.555555556	5.555555556	37	36	12	41
acep15_pc3	7.67	10.85	0	0	0	0	-0.555555556	5.555555556	36.5	36	12	41
reference9_pc1	13.05	8.08	1	1	0.5	0.7	3.888888889	-3.888888889	36.5	37	12	41
reference9_pc2	13.3	8.3	1	1	0.3	1	3.888888889	-3.888888889	36.5	37.5	12	41
reference9_pc3	13.52	8.53	1	0	0.9	0.5	3.888888889	-3.888888889	37	37	12	41
reference9_pc4	13.75	8.77	1	0	0.6	1.4	3.888888889	-3.888888889	41	38	12	41
reference9_pc5	13.95	8.98	1	0	0.3	1	3.888888889	-3.888888889	36.5	37	12	41
reference9_pc6	14.22	9.22	1	0	0.6	0.7	3.888888889	-3.888888889	37	37	12	41
acep13_pc1	8.13	7.38	1	1	0.5	0.6	7.222222222	5	37	40	13	42
acep13_pc2	8.35	7.62	1	1	0.2	0.4	7.222222222	5	36.5	40	13	42
reference4_pc1	9.7	9.13	1	1	0	0.2	5	0	36	39	13	42
reference1_pc1	10.18	9.67	1	1	0.3	0.8	5	0	39	41	13	42
reference1_pc2	10.45	9.9	1	1	0.3	1.2	5	0	39	42	13	42
reference1_pc3	10.7	10.17	1	1	0.3	0.8	5	0	39	41	13	42
acep12_pc1	7.4	14.55	0	0	0.6	0.6	2.222222222	-1.111111111	45	37	17	43
acep5_pc1	7.63	14.75	0	0	0.2	0.2	2.222222222	-1.111111111	45	37	17	43
acep5_pc2	7.88	14.98	0	0	0.2	0.2	2.222222222	-1.111111111	42	37	17	43
acep5_pc3	8.12	15.22	0	0	0.5	0	2.222222222	-1.111111111	40	37	17	43
acep7_pc1	9.05	13.37	0	0	0.6	0.3	6.666666667	-1.111111111	40	37.5	17	43
acep7_pc2	9.37	13.62	0	0	0.7	0.4	6.666666667	-1.111111111	39	37	17	43
acep7_pc3	9.62	13.87	0	0	1	0.4	6.666666667	-1.111111111	41	37	17	43
acep7_pc4	9.85	14.1	0	0	0.7	0.5	6.666666667	-1.111111111	41	37.5	17	43
acep16_pc1	11.08	11.1	0	0	0.1	1.5	7.777777778	-3.333333333	39	40	17	43
acep16_pc2	11.3	11.32	0	0	0.4	1.2	7.777777778	-3.333333333	45	40	17	43
acep16_pc3	11.52	11.53	0	0	0.7	0.8	7.777777778	-3.333333333	43	39	17	43
acep16_pc4	11.82	11.77	0	0	0.3	0.5	7.777777778	-3.333333333	44	39	17	43
acep16_pc5	12.07	12.02	0	0	0.5	0.5	7.777777778	-3.333333333	48	39	17	43
acep16_pc6	12.3	12.25	0	0	0.9	0.2	7.777777778	-3.333333333	42	37	17	43
acep16_pc7	12.55	12.48	0	0	0.5	0.2	7.777777778	-3.333333333	46	38	17	43
reference3_pc1	13.25	8.77	0	0	0.8	1.6	10.55555556	-5.555555556	39	40	17	43
reference3_pc2	13.47	9	0	0	0.6	1.7	10.55555556	-5.555555556	40	40	17	43
reference3_pc3	13.67	9.22	0	0	0.9	1.3	10.55555556	-5.555555556	40	41	17	43
reference3_pc4	13.88	9.43	0	0	0.3	2.5	10.55555556	-5.555555556	39	43	17	43
reference3_pc5	14.1	9.68	0	0	1	0.9	10.55555556	-5.555555556	42	39	17	43
reference3_pc6	14.3	9.9	0	0	0.5	1.1	10.55555556	-5.555555556	40	39	17	43
reference3_pc7	14.52	10.12	0	0	0.2	2.7	10.55555556	-5.555555556	41	41	17	43
acep19_pc1	6.85	7.28	1	1	0.7	0.4	2.777777778	0	40	36.5	19	44
acep19_pc2	7.07	7.52	1	1	1.4	1	2.777777778	0	48	38	19	44
acep19_pc3	7.28	7.75	1	1	1.2	0	2.777777778	0	47	36	19	44
acep19_pc4	7.5	7.98	1	1	0.7	0.6	2.777777778	0	45	37	19	44
acep19_pc5	7.73	8.22	1	1	0.9	0.1	2.777777778	0	46	37	19	44
acep19_pc6	7.97	8.47	1	1	1.1	0.7	2.777777778	0	50	38	19	44
acep19_pc7	8.18	8.7	1	1	0.4	0.8	2.777777778	0	39	37	19	44
acep19_pc8	8.4	8.95	1	1	1.3	1	2.777777778	0	46	38	19	44
acep19_pc9	8.62	9.2	1	1	1.5	1	2.777777778	0	47	40	19	44
acep20_pc1	7.27	11.17	0	1	0.1	0.3	-4.444444444	-2.222222222	40.5	36.5	27	45
acep20_pc2	7.48	10.93	0	1	0	0.4	-4.444444444	-2.222222222	40	37	27	45
acep20_pc3	7.92	10.62	0	1	0	0.4	-4.444444444	-2.222222222	42	37	27	45
acep20_pc4	8.15	10.38	0	1	0	0.2	-4.444444444	-2.222222222	41	36.5	27	45
acep20_pc5	8.35	10.13	0	1	0	0	-3.888888889	-2.222222222	40	36.5	27	45
reference12_pc1	9.43	7.57	0	1	0.2	0	2.222222222	-2.777777778	38	36	27	45
reference12_pc2	9.65	7.82	0	1	0.2	0	2.222222222	-2.777777778	37.5	36	27	45
reference11_pc1	11.2	12.2	0	1	0.5	0	7.222222222	-3.333333333	40	36.5	27	45
reference11_pc2	11.43	12.42	0	1	0.8	0.5	7.222222222	-3.333333333	40.5	37	27	45
reference11_pc3	11.67	12.63	0	1	0.9	0.4	7.222222222	-3.333333333	40.5	37	27	45
reference13_pc1	7.7	8.35	0	1	0	0	-2.777777778	-2.777777778	37	36	28	45
reference13_pc2	7.48	8.58	0	1	0	0	-2.777777778	-2.777777778	38.5	36.5	28	45
reference13_pc3	7.23	8.85	0	1	0	0	-2.777777778	-2.777777778	38	36.5	28	45
reference13_pc4	7	9.12	0	1	0	0	-2.777777778	-2.777777778	36.5	36	28	45
reference2_pc1	7.42	9.27	1	1	0.1	0.4	-1.111111111	0	37	37	31	46
reference2_pc2	7.65	9.52	1	1	0.1	1.1	-1.111111111	0	37	37	31	46
reference2_pc3	7.88	9.77	1	1	0.1	0.7	-1.111111111	0	37.5	37	31	46
reference2_pc4	8.13	10	1	1	0	0.3	-1.111111111	0	37	37	31	46
acep18_pc1	7.57	7.67	0	0	0	1	-5	-2.222222222	36.5	37	32	46
acep18_pc2	7.83	7.92	0	0	0	1	-5	-2.222222222	38	37	32	46
acep18_pc3	8.08	8.18	0	0	0	1.2	-5	-2.222222222	37	37	32	46
