# Supplementary material for: Influence of the Agricultural Conservation Easement Program wetland practices on winter occupancy of Passerellidae sparrows and avian species richness
Source: PLoS One. 2019 Jan 24;14(1):e0210878. doi: 10.1371/journal.pone.0210878 (PMC6345491; doi:10.1371/journal.pone.0210878)
Supplement: S4 Dataset — Apparent species richness at each wetland site (richness), along with year surveyed (year), wetland type (type), and wetland size in ha (size). (CSV) [file pone.0210878.s006.csv]

site	year	type	size	richness
acep1	1	acep	4.24110928	14
acep2	1	acep	1.318466988	5
acep3	1	acep	3.2172537	20
acep4	1	acep	1.82918072	17
acep5	1	acep	3.87689188	15
acep6	1	acep	18.58318112	2
acep7	1	acep	6.58019436	12
acep8	1	acep	6.1107586	16
acep9	1	acep	28.732706	21
acep10	1	acep	27.95166202	10
acep11	1	acep	0.404686	9
acep12	1	acep	1.72800922	9
acep13	1	acep	1.40830728	11
acep14	1	acep	6.0298214	15
acep15	1	acep	0.9105435	13
acep16	1	acep	16.76209412	23
acep17	1	acep	3.6826426	8
acep18	1	acep	4.249203	21
acep19	1	acep	32.37488	26
acep20	1	acep	3.83237642	11
reference1	1	ref	4.54057692	12
reference2	1	ref	7.23173882	15
reference3	1	ref	25.17956292	21
reference4	1	ref	0.27923334	4
reference5	1	ref	9.712464	16
reference6	1	ref	25.68946728	22
reference7	1	ref	3.44387786	2
reference8	1	ref	6.6975533	9
reference9	1	ref	14.2651815	8
reference10	1	ref	0.9510121	7
reference11	1	ref	7.5271596	16
reference12	1	ref	2.90564548	12
reference13	1	ref	6.8391934	17
acep1	2	acep	4.24110928	14
acep2	2	acep	1.318466988	8
acep3	2	acep	3.2172537	20
acep4	2	acep	1.82918072	10
acep5	2	acep	3.87689188	11
acep6	2	acep	18.58318112	3
acep7	2	acep	6.58019436	19
acep8	2	acep	6.1107586	14
acep10	2	acep	27.95166202	6
acep12	2	acep	1.72800922	11
acep13	2	acep	1.40830728	4
acep14	2	acep	6.0298214	16
acep15	2	acep	0.9105435	15
acep16	2	acep	16.76209412	13
acep17	2	acep	3.6826426	1
acep18	2	acep	4.249203	13
acep19	2	acep	32.37488	23
acep20	2	acep	3.83237642	15
reference1	2	ref	4.54057692	9
reference2	2	ref	7.23173882	14
reference3	2	ref	25.17956292	22
reference4	2	ref	0.27923334	6
reference6	2	ref	25.68946728	15
reference7	2	ref	3.44387786	10
reference8	2	ref	6.6975533	15
reference9	2	ref	14.2651815	10
reference10	2	ref	0.9510121	5
reference11	2	ref	7.5271596	14
reference12	2	ref	2.90564548	12
reference13	2	ref	6.8391934	16
