# Supplementary material for: Influence of the Agricultural Conservation Easement Program wetland practices on winter occupancy of Passerellidae sparrows and avian species richness
Source: PLoS One. 2019 Jan 24;14(1):e0210878. doi: 10.1371/journal.pone.0210878 (PMC6345491; doi:10.1371/journal.pone.0210878)
Supplement: S1 Analyses — R file and containing code for all analyses done for the manuscript. (R) [file pone.0210878.s007.R]

# OCCUPANCY ANALYSIS OF PASSERELLIDAE SPARROWS 

library(jagsUI)
setwd(choose.dir())


# COVARIATES 
occ <- read.csv('S3 Dataset.csv')
p_covs <- read.csv('S5 Dataset.csv')
psi_covs <- read.csv('S4 Dataset.csv')


#SONG SPARROW ANALYSES

#FORMAT DATA FOR JAGS

data <- list(
  
  N = nrow(occ),
  J = 2,
  
  acep = as.numeric(psi_covs$type == 'acep'),
  yr = psi_covs$year,
  size = scale(psi_covs$size)[, 1],
  herb1 = as.numeric(psi_covs$herb == 1),
  herb2 = as.numeric(psi_covs$herb == 2),
  shrub = as.numeric(psi_covs$shrub1 == 1),
  bg = as.numeric(psi_covs$bareground == 1),
  wood = psi_covs$woody,
  water = psi_covs$water,
  sh1 = as.numeric(psi_covs$shrub5 == 1),
  sh2 = as.numeric(psi_covs$shrub5 == 2),
  
  time = as.matrix(scale(p_covs[, c(2, 3)])[, c(1, 2)]),
  sky = as.matrix((p_covs[, c(4, 5)])[, c(1, 2)]),
  wind = as.matrix(scale(p_covs[, c(6, 7)])[, c(1, 2)]),
  temp = as.matrix(scale(p_covs[, c(8, 9)])[, c(1, 2)]),
  dist = as.matrix(scale(p_covs[, c(10, 11)])[, c(1, 2)]),
  day = as.matrix(scale(p_covs[, c(12, 13)])[, c(1, 2)]),
  
  y = as.matrix(occ[, c(2, 3)])
  
)

params <- c('a', 'b', 'mu')

inits <- function(){
  list(
    a = rnorm(7),
    b = rnorm(12),
    z = rep(1, data$N)
  )
}

fit <- jags(data, inits, params, model.file = 'sosp.txt',
            n.chains = 4, n.iter = 10000, n.burnin = 5000, n.thin = 5,
            n.cores = 4, parallel = T)


### CALCULATING WAIC ###

log_mean <- var_log <- matrix(nrow = nrow(data$y), ncol = ncol(data$y))

for(i in 1:nrow(data$y)){
  for(j in 1:ncol(data$y)){
    
    mu <- fit$sims.list[['mu']][, i, j]
    log_mean[i, j] <- log(mean(dbinom(data$y[i, j], 1, mu)))
    var_log[i, j] <- var(dbinom(data$y[i, j], 1, mu, T))
    
  }
}

-2 * sum(log_mean) + 2 * sum(var_log)  # ~ 342.1406

# 25% and 50% quantile limits for occupancy slope coefficients
rbind(apply(fit$sims.list[['b']], 2, quantile, probs = 0.25),
      apply(fit$sims.list[['b']], 2, quantile, probs = 0.75))


# 25% and 50% quantile limits for detection slope coefficients
rbind(apply(fit$sims.list[['a']], 2, quantile, probs = 0.25),
      apply(fit$sims.list[['a']], 2, quantile, probs = 0.75))
# keep all detection coefficients


#PARED DOWN MODEL FROM 50% CI

#FORMAT DATA FOR JAGS

data <- list(
  
  N = nrow(occ),
  J = 2,
  
  acep = as.numeric(psi_covs$type == 'acep'),
  size = scale(psi_covs$size)[, 1],
  shrub = as.numeric(psi_covs$shrub1 == 1),
  sh1 = as.numeric(psi_covs$shrub5 == 1),
  sh2 = as.numeric(psi_covs$shrub5 == 2),
  
  time = as.matrix(scale(p_covs[, c(2, 3)])[, c(1, 2)]),
  sky = as.matrix((p_covs[, c(4, 5)])[, c(1, 2)]),
  wind = as.matrix(scale(p_covs[, c(6, 7)])[, c(1, 2)]),
  temp = as.matrix(scale(p_covs[, c(8, 9)])[, c(1, 2)]),
  dist = as.matrix(scale(p_covs[, c(10, 11)])[, c(1, 2)]),
  day = as.matrix(scale(p_covs[, c(12, 13)])[, c(1, 2)]),
  
  y = as.matrix(occ[, c(2, 3)])
  
)

inits <- function(){
  list(
    a = rnorm(7),
    b = rnorm(6),
    z = rep(1, data$N)
  )
}

fit_so_2 <- jags(data, inits, params, model.file = 'sosp2.txt',
                 n.chains = 4, n.iter = 10000, n.burnin = 5000, n.thin = 5,
                 n.cores = 4, parallel = T)

### CALCULATING WAIC 

log_mean <- var_log <- matrix(nrow = nrow(data$y), ncol = ncol(data$y))

for(i in 1:nrow(data$y)){
  for(j in 1:ncol(data$y)){
    
    mu <- fit_so_2$sims.list[['mu']][, i, j]
    log_mean[i, j] <- log(mean(dbinom(data$y[i, j], 1, mu)))
    var_log[i, j] <- var(dbinom(data$y[i, j], 1, mu, T))
    
  }
}

-2 * sum(log_mean) + 2 * sum(var_log)  # ~ 333.3793 


##occupancy probability for wetland site types
# ACEP.  
mean(plogis((fit_so_2$sims.list)$b[, 1] +
              (fit_so_2$sims.list)$b[, 2] +
              (fit_so_2$sims.list)$b[, 4] +
              (fit_so_2$sims.list)$b[, 5]))
quantile(plogis((fit_so_2$sims.list)$b[, 1] +
                  (fit_so_2$sims.list)$b[, 2] +
                  (fit_so_2$sims.list)$b[, 4] +
                  (fit_so_2$sims.list)$b[, 5]),
         probs = c(0.025, 0.975))

# Reference.
mean(plogis((fit_so_2$sims.list)$b[, 1] +
              (fit_so_2$sims.list)$b[, 4] +
              (fit_so_2$sims.list)$b[, 5]))
quantile(plogis((fit_so_2$sims.list)$b[, 1] +
                  (fit_so_2$sims.list)$b[, 4] +
                  (fit_so_2$sims.list)$b[, 5]),
         probs = c(0.025, 0.975))


#####################################################################################################

#DARK-EYED JUNCO ANALYSES

#FORMAT DATA FOR JAGS

data <- list(
  
  N = nrow(occ),
  J = 2,
  
  acep = as.numeric(psi_covs$type == 'acep'),
  yr = psi_covs$year,
  size = scale(psi_covs$size)[, 1],
  herb1 = as.numeric(psi_covs$herb == 1),
  herb2 = as.numeric(psi_covs$herb == 2),
  shrub = as.numeric(psi_covs$shrub1 == 1),
  bg = as.numeric(psi_covs$bareground == 1),
  wood = psi_covs$woody,
  water = psi_covs$water,
  sh1 = as.numeric(psi_covs$shrub5 == 1),
  sh2 = as.numeric(psi_covs$shrub5 == 2),
  
  time = as.matrix(scale(p_covs[, c(2, 3)])[, c(1, 2)]),
  sky = as.matrix((p_covs[, c(4, 5)])[, c(1, 2)]),
  wind = as.matrix(scale(p_covs[, c(6, 7)])[, c(1, 2)]),
  temp = as.matrix(scale(p_covs[, c(8, 9)])[, c(1, 2)]),
  dist = as.matrix(scale(p_covs[, c(10, 11)])[, c(1, 2)]),
  day = as.matrix(scale(p_covs[, c(12, 13)])[, c(1, 2)]),
  
  y = as.matrix(occ[, c(6, 7)])
  
)

params <- c('a', 'b', 'mu')

inits <- function(){
  list(
    a = rnorm(7),
    b = rnorm(12),
    z = rep(1, data$N)
  )
}

fit_de <- jags(data, inits, params, model.file = 'deju.txt',
               n.chains = 4, n.iter = 10000, n.burnin = 5000, n.thin = 5,
               n.cores = 4, parallel = T)


### CALCULATING WAIC ###

log_mean <- var_log <- matrix(nrow = nrow(data$y), ncol = ncol(data$y))

for(i in 1:nrow(data$y)){
  for(j in 1:ncol(data$y)){
    
    mu <- fit_de$sims.list[['mu']][, i, j]
    log_mean[i, j] <- log(mean(dbinom(data$y[i, j], 1, mu)))
    var_log[i, j] <- var(dbinom(data$y[i, j], 1, mu, T))
    
  }
}

-2 * sum(log_mean) + 2 * sum(var_log)  # ~ 118.9134

# 25% and 50% quantile limits for occupancy slope coefficients
rbind(apply(fit_de$sims.list[['b']], 2, quantile, probs = 0.25),
      apply(fit_de$sims.list[['b']], 2, quantile, probs = 0.75))
#omit: b2, b3,b5,b6,b7,b8,b9,b10

# 25% and 50% quantile limits for detection slope coefficients
rbind(apply(fit_de$sims.list[['a']], 2, quantile, probs = 0.25),
      apply(fit_de$sims.list[['a']], 2, quantile, probs = 0.75))
#omit: a7

#PARED DOWN MODEL FROM 50% CI

#FORMAT DATA FOR JAGS

data <- list(
  
  N = nrow(occ),
  J = 2,
  
  
  size = scale(psi_covs$size)[, 1],
  sh1 = as.numeric(psi_covs$shrub5 == 1),
  sh2 = as.numeric(psi_covs$shrub5 == 2),
  
  
  
  time = as.matrix(scale(p_covs[, c(2, 3)])[, c(1, 2)]),
  sky = as.matrix((p_covs[, c(4, 5)])[, c(1, 2)]),
  wind = as.matrix(scale(p_covs[, c(6, 7)])[, c(1, 2)]),
  temp = as.matrix(scale(p_covs[, c(8, 9)])[, c(1, 2)]),
  dist = as.matrix(scale(p_covs[, c(10, 11)])[, c(1, 2)]),
  
  y = as.matrix(occ[, c(6, 7)])
  
)

inits <- function(){
  list(
    a = rnorm(6),
    b = rnorm(4),
    z = rep(1, data$N)
  )
}

fit_de_2 <- jags(data, inits, params, model.file = 'deju2.txt',
                 n.chains = 4, n.iter = 10000, n.burnin = 2500, n.thin = 5,
                 n.cores = 4, parallel = T)

### CALCULATING WAIC 

log_mean <- var_log <- matrix(nrow = nrow(data$y), ncol = ncol(data$y))

for(i in 1:nrow(data$y)){
  for(j in 1:ncol(data$y)){
    
    mu <- fit_de_2$sims.list[['mu']][, i, j]
    log_mean[i, j] <- log(mean(dbinom(data$y[i, j], 1, mu)))
    var_log[i, j] <- var(dbinom(data$y[i, j], 1, mu, T))
    
  }
}

-2 * sum(log_mean) + 2 * sum(var_log)  # ~  101.4719

# occupancy probability for wetland site types

mean(plogis((fit_de_2$sims.list)$b[, 1] +
              (fit_de_2$sims.list)$b[, 3]))
quantile(plogis((fit_de_2$sims.list)$b[, 1] +
                  (fit_de_2$sims.list)$b[, 3]),
         probs = c(0.025, 0.975))

################################################################################################################

#sWAMP SPARROW ANALYSES
#FORMAT DATA FOR JAGS

data <- list(
  
  N = nrow(occ),
  J = 2,
  
  acep = as.numeric(psi_covs$type == 'acep'),
  yr = psi_covs$year,
  size = scale(psi_covs$size)[, 1],
  herb1 = as.numeric(psi_covs$herb == 1),
  herb2 = as.numeric(psi_covs$herb == 2),
  shrub = as.numeric(psi_covs$shrub1 == 1),
  bg = as.numeric(psi_covs$bareground == 1),
  wood = psi_covs$woody,
  water = psi_covs$water,
  sh1 = as.numeric(psi_covs$shrub5 == 1),
  sh2 = as.numeric(psi_covs$shrub5 == 2),
  
  time = as.matrix(scale(p_covs[, c(2, 3)])[, c(1, 2)]),
  sky = as.matrix((p_covs[, c(4, 5)])[, c(1, 2)]),
  wind = as.matrix(scale(p_covs[, c(6, 7)])[, c(1, 2)]),
  temp = as.matrix(scale(p_covs[, c(8, 9)])[, c(1, 2)]),
  dist = as.matrix(scale(p_covs[, c(10, 11)])[, c(1, 2)]),
  day = as.matrix(scale(p_covs[, c(12, 13)])[, c(1, 2)]),
  
  y = as.matrix(occ[, c(4, 5)])
  
)

params <- c('a', 'b', 'mu')

inits <- function(){
  list(
    a = rnorm(7),
    b = rnorm(12),
    z = rep(1, data$N)
  )
}

fit_sw <- jags(data, inits, params, model.file = 'swsp.txt',
               n.chains = 4, n.iter = 10000, n.burnin = 5000, n.thin = 5,
               n.cores = 4, parallel = T)


### CALCULATING WAIC ###

log_mean <- var_log <- matrix(nrow = nrow(data$y), ncol = ncol(data$y))

for(i in 1:nrow(data$y)){
  for(j in 1:ncol(data$y)){
    
    mu <- fit_sw$sims.list[['mu']][, i, j]
    log_mean[i, j] <- log(mean(dbinom(data$y[i, j], 1, mu)))
    var_log[i, j] <- var(dbinom(data$y[i, j], 1, mu, T))
    
  }
}

-2 * sum(log_mean) + 2 * sum(var_log)  # ~115.1917

# 25% and 50% quantile limits for occupancy slope coefficients
rbind(apply(fit_sw$sims.list[['b']], 2, quantile, probs = 0.25),
      apply(fit_sw$sims.list[['b']], 2, quantile, probs = 0.75))
#omit: b2, b8, b9,b11,b12

# 25% and 50% quantile limits for detection slope coefficients
rbind(apply(fit_sw$sims.list[['a']], 2, quantile, probs = 0.25),
      apply(fit_sw$sims.list[['a']], 2, quantile, probs = 0.75))
#omit: a2, a3, a5 

#PARED DOWN MODEL FROM 50% CI

#FORMAT DATA FOR JAGS

data <- list(
  
  N = nrow(occ),
  J = 2,
  
  
  yr = psi_covs$year,
  size = scale(psi_covs$size)[, 1],
  herb1 = as.numeric(psi_covs$herb == 1),
  herb2 = as.numeric(psi_covs$herb == 2),
  shrub = as.numeric(psi_covs$shrub1 == 1),
  water = psi_covs$water,
  
  
  wind = as.matrix(scale(p_covs[, c(6, 7)])[, c(1, 2)]),
  dist = as.matrix(scale(p_covs[, c(10, 11)])[, c(1, 2)]),
  day = as.matrix(scale(p_covs[, c(12, 13)])[, c(1, 2)]),
  
  y = as.matrix(occ[, c(4, 5)])
  
)

inits <- function(){
  list(
    a = rnorm(4),
    b = rnorm(7),
    z = rep(1, data$N)
  )
}

fit_sw_2 <- jags(data, inits, params, model.file = 'swsp2.txt',
                 n.chains = 4, n.iter = 10000, n.burnin = 5000, n.thin = 5,
                 n.cores = 4, parallel = T)

### CALCULATING WAIC 

log_mean <- var_log <- matrix(nrow = nrow(data$y), ncol = ncol(data$y))

for(i in 1:nrow(data$y)){
  for(j in 1:ncol(data$y)){
    
    mu <- fit_sw_2$sims.list[['mu']][, i, j]
    log_mean[i, j] <- log(mean(dbinom(data$y[i, j], 1, mu)))
    var_log[i, j] <- var(dbinom(data$y[i, j], 1, mu, T))
    
  }
}

-2 * sum(log_mean) + 2 * sum(var_log)  # ~ 106.4448 

### occupancy probability for wetland site types

mean(plogis((fit_sw_2$sims.list)$b[, 1] +
              (fit_sw_2$sims.list)$b[, 2]+
              (fit_sw_2$sims.list)$b[,5]))
quantile(plogis((fit_sw_2$sims.list)$b[, 1] +
                  (fit_sw_2$sims.list)$b[, 2]+
                  (fit_sw_2$sims.list)$b[,5]),
         probs = c(0.025, 0.975))

#################################################################################################################

#WHITE-THROATED SPARROW ANALYSES


#FORMAT DATA FOR JAGS

data <- list(
  
  N = nrow(occ),
  J = 2,
  
  acep = as.numeric(psi_covs$type == 'acep'),
  yr = psi_covs$year,
  size = scale(psi_covs$size)[, 1],
  herb1 = as.numeric(psi_covs$herb == 1),
  herb2 = as.numeric(psi_covs$herb == 2),
  shrub = as.numeric(psi_covs$shrub1 == 1),
  bg = as.numeric(psi_covs$bareground == 1),
  wood = psi_covs$woody,
  water = psi_covs$water,
  sh1 = as.numeric(psi_covs$shrub5 == 1),
  sh2 = as.numeric(psi_covs$shrub5 == 2),
  
  time = as.matrix(scale(p_covs[, c(2, 3)])[, c(1, 2)]),
  sky = as.matrix((p_covs[, c(4, 5)])[, c(1, 2)]),
  wind = as.matrix(scale(p_covs[, c(6, 7)])[, c(1, 2)]),
  temp = as.matrix(scale(p_covs[, c(8, 9)])[, c(1, 2)]),
  dist = as.matrix(scale(p_covs[, c(10, 11)])[, c(1, 2)]),
  day = as.matrix(scale(p_covs[, c(12, 13)])[, c(1, 2)]),
  
  y = as.matrix(occ[, c(8, 9)])
  
)

params <- c('a', 'b', 'mu')

inits <- function(){
  list(
    a = rnorm(7),
    b = rnorm(12),
    z = rep(1, data$N)
  )
}

fit_wt <- jags(data, inits, params, model.file = 'wtsp.txt',
               n.chains = 4, n.iter = 10000, n.burnin = 2500, n.thin = 5,
               n.cores = 4, parallel = T)


### CALCULATING WAIC ###

log_mean <- var_log <- matrix(nrow = nrow(data$y), ncol = ncol(data$y))

for(i in 1:nrow(data$y)){
  for(j in 1:ncol(data$y)){
    
    mu <- fit_wt$sims.list[['mu']][, i, j]
    log_mean[i, j] <- log(mean(dbinom(data$y[i, j], 1, mu)))
    var_log[i, j] <- var(dbinom(data$y[i, j], 1, mu, T))
    
  }
}

-2 * sum(log_mean) + 2 * sum(var_log)  # ~137.4411

# 25% and 50% quantile limits for occupancy slope coefficients
rbind(apply(fit_wt$sims.list[['b']], 2, quantile, probs = 0.25),
      apply(fit_wt$sims.list[['b']], 2, quantile, probs = 0.75))
#omit: b2, b3, b7,b8,b9,b11,b12

# 25% and 50% quantile limits for detection slope coefficients
rbind(apply(fit_wt$sims.list[['a']], 2, quantile, probs = 0.25),
      apply(fit_wt$sims.list[['a']], 2, quantile, probs = 0.75))
#omit: a2, a3, a4 

#PARED DOWN MODEL FROM 50% CI

#FORMAT DATA FOR JAGS

data <- list(
  
  N = nrow(occ),
  J = 2,
  
  
  size = scale(psi_covs$size)[, 1],
  herb1 = as.numeric(psi_covs$herb == 1),
  herb2 = as.numeric(psi_covs$herb == 2),
  water = psi_covs$water,
  
  
  temp = as.matrix(scale(p_covs[, c(8, 9)])[, c(1, 2)]),
  dist = as.matrix(scale(p_covs[, c(10, 11)])[, c(1, 2)]),
  day = as.matrix(scale(p_covs[, c(12, 13)])[, c(1, 2)]),
  
  y = as.matrix(occ[, c(8, 9)])
  
)

inits <- function(){
  list(
    a = rnorm(4),
    b = rnorm(5),
    z = rep(1, data$N)
  )
}

fit_wt_2 <- jags(data, inits, params, model.file = 'wtsp2.txt',
                 n.chains = 4, n.iter = 10000, n.burnin = 2500, n.thin = 5,
                 n.cores = 4, parallel = T)

### CALCULATING WAIC 

log_mean <- var_log <- matrix(nrow = nrow(data$y), ncol = ncol(data$y))

for(i in 1:nrow(data$y)){
  for(j in 1:ncol(data$y)){
    
    mu <- fit_wt_2$sims.list[['mu']][, i, j]
    log_mean[i, j] <- log(mean(dbinom(data$y[i, j], 1, mu)))
    var_log[i, j] <- var(dbinom(data$y[i, j], 1, mu, T))
    
  }
}

-2 * sum(log_mean) + 2 * sum(var_log)  # ~ 119.558

# occupancy probability for wetland site types

mean(plogis((fit_wt_2$sims.list)$b[, 1]))
quantile(plogis((fit_wt_2$sims.list)$b[, 1]),
         probs = c(0.025, 0.975))

#################################################################################################

#APPARENT AVIAN SPECIES RICHNESS ANALYSIS
setwd(choose.dir())
rich<-read.csv("S6 Dataset.csv")
View(rich)

rich$size_scale<-scale(rich$size)

#OVERALL RICHNESS
rich_null<-glm(richness~1, family=poisson, data=rich)
summary(rich_null)

rich_glo<-glm(richness~type+size_scale+year, family=poisson, data=rich)
summary(rich_glo)
